# Supplementary material for: Cysteine dioxygenase 1 is a metabolic liability for non-small cell lung cancer
Source: eLife. 2019 May 20;8:e45572. doi: 10.7554/eLife.45572 (PMC6584702; doi:10.7554/eLife.45572)
Supplement: Figure 3—figure supplement 1—source data 1. [file elife-45572-fig3-figsupp1-data1.xlsx]

## Sheet: Fig 3 S1B
CDO1 methylation	CDO1 mRNA
0.03	91.8
0.04	24.6
0.08	24.9
0.1	3.1
0.11	145.1
0.11	35.8
0.13	46
0.13	5.5
0.13	22.2
0.16	4.6
0.19	36.9
0.21	79.4
0.23	46.8
0.26	48.2
0.26	65.6
0.26	27.6
0.27	52.8
0.27	76.3
0.27	108.2
0.28	78.9
0.28	63.1
0.28	17.1
0.28	50.8
0.28	42.7
0.28	16.3
0.29	90.3
0.29	26
0.29	77.7
0.29	34.1
0.3	12.2
0.31	6.4
0.32	3.1
0.33	30.2
0.33	13.3
0.33	49.6
0.34	38.1
0.34	28.8
0.34	14.3
0.34	23.1
0.35	75.4
0.35	26.4
0.35	26.2
0.35	34.4
0.36	59.7
0.36	63.2
0.36	38.1
0.36	25.3
0.36	4.6
0.37	28.4
0.37	41.1
0.37	77.7
0.38	48.8
0.38	17.5
0.38	26.3
0.38	25.7
0.38	71
0.38	24
0.39	62.4
0.39	34
0.39	57.9
0.4	10
0.4	72.1
0.4	5.9
0.4	32
0.4	64.5
0.4	49.4
0.4	173.3
0.4	27.7
0.41	19.1
0.41	20.4
0.41	44.6
0.41	43.9
0.41	26
0.41	52.4
0.41	49
0.41	49.8
0.42	6.9
0.42	92
0.42	44.7
0.42	8.9
0.43	58.5
0.43	22.5
0.43	67.7
0.43	115.2
0.43	11.7
0.43	23.4
0.43	54.3
0.44	27.2
0.44	29.5
0.44	45.4
0.44	62.3
0.44	15
0.44	10
0.44	39.1
0.45	14.5
0.45	43
0.45	19.5
0.45	10.7
0.45	13.3
0.45	24.4
0.46	50.3
0.46	26.9
0.46	7.4
0.46	20.2
0.46	43.2
0.46	16.8
0.47	43.6
0.47	10.2
0.48	42.3
0.48	1.7
0.48	25.4
0.48	8.3
0.48	21.1
0.48	20.5
0.48	15.5
0.48	22
0.49	63.3
0.49	16.6
0.49	27.5
0.49	6.9
0.49	39.2
0.49	31.5
0.49	28.8
0.49	16.4
0.49	5.9
0.5	34.3
0.5	20.4
0.5	22.4
0.5	2.9
0.5	6.4
0.5	20.7
0.5	6.6
0.51	12.9
0.51	13.1
0.51	14.3
0.52	17.8
0.52	7
0.52	19
0.52	5.7
0.53	10
0.54	19.8
0.54	12.6
0.54	66.7
0.54	35.4
0.54	10.1
0.55	21.1
0.55	6
0.55	43.2
0.55	12.5
0.55	31.5
0.55	40.5
0.56	15.2
0.56	50.4
0.56	14.2
0.57	1.4
0.57	4.7
0.58	12.9
0.58	22.6
0.59	36.4
0.59	14.3
0.59	12.2
0.59	6.2
0.59	36.9
0.59	11.7
0.6	5.9
0.6	10.6
0.6	9.3
0.6	19.1
0.6	9
0.6	21.7
0.61	10.8
0.61	4
0.61	15.1
0.62	48.9
0.62	5.3
0.62	9.7
0.62	14.7
0.64	109.2
0.64	15.7
0.64	10.8
0.65	6.8
0.66	16.2
0.7	6.2
0.71	16.2
0.78	1

## Sheet: Fig 3 S1C
Normal	NRF2 HIGH	NRF2 LOW
0.1642	0.626947	0.485578
0.1464	0.58566	0.307276
0.1676	0.561078	0.445119
0.1602	0.367735	0.549529
0.1677	0.512872	0.34822
0.165	0.520916	0.433696
0.1463	0.428993	0.270824
0.1526	0.404997	0.523612
0.1749	0.541429	0.697855
0.1699	0.0671282	0.633985
0.1788	0.368338	0.13306
0.1468	0.444221	0.405942
0.1535	0.358881	0.081475
0.1691	0.591954	0.517609
0.17	0.575511	0.40638
0.169	0.318929	0.160722
0.1685	0.494723	0.27801
0.1531	0.493965	0.479365
0.1651	0.445963	0.5947
0.1628	0.508107	0.432168
0.1557	0.450131	0.477199
0.1536	0.631182	0.107728
0.1524	0.591904	0.608348
0.1617	0.449662	0.49767
0.179	0.544514	0.388882
0.1596	0.559107	0.595877
0.1668	0.450787	0.513705
0.1724	0.612162	0.34233
	0.685687	0.393461
	0.447955	0.293387
	0.39381	0.162168
	0.300604	0.485264
	0.587013	0.345224
	0.434926	0.465086
	0.501643	0.588819
	0.50416	0.554196
	0.545232	0.359477
	0.604355	0.627929
	0.495974	0.458673
	0.559384	0.417111
	0.607091	0.439319
	0.599555	0.288145
	0.405159	0.405303
	0.403281	0.390849
	0.284295	0.616938
	0.45433	0.431341
	0.402775	0.15302
	0.368113	0.358316
	0.477553	0.572042
	0.298691	0.529104
	0.395438	0.499012
		0.335952
		0.402817
		0.563684
		0.29973
		0.380426
		0.583184
		0.498995
		0.404916
		0.306444
		0.597811
		0.485388
		0.135074
		0.549129
		0.376999
		0.432437
		0.555224
		0.277712
		0.495303
		0.53695
		0.589078
		0.41853
		0.383613
		0.542603
		0.212356
		0.436188
		0.417104
		0.462072
		0.295311
		0.59489
		0.228757
		0.318456
		0.420134
		0.463768
		0.502977
		0.58723
		0.489154
		0.516133
		0.428634
		0.357893
		0.35568
		0.467291
		0.399431
		0.753223
		0.544981
		0.652429
		0.455809
		0.419285
		0.485124
		0.496434
		0.36576
		0.29403
		0.476823
		0.569354
		0.406318
		0.492553
		0.417385
		0.305278
		0.61027
		0.298202
		0.176769
		0.431316
		0.433164
		0.349611
		0.386582
		0.48595
		0.377919
		0.135473
		0.5225
		0.418727
		0.385537
		0.467014
		0.549481
		0.449453
		0.486714
		0.349174
		0.47859
		0.487285
		0.254577
		0.454398
		0.437121
		0.487759
		0.444653
		0.53733

## Sheet: Fig 3 S1D
	A549			H1792			H1944			H2009			PC9			H1581			H1975			H1993			H441			H460			HCC15			H1299			H2172			H2347			H322
DMSO	6.95222e-05	4.29345e-06	3.39724e-05	0.000358788	0.000174083	0.000183682	3.49449e-05	8.8513e-05	2.90931e-06	0.000452234	0.000376738	0.000234782	3.22056e-06	3.18017e-06	4.68238e-06	0.554166	0.557499	0.698334	2.4871e-06	2.77764e-06	3.61646e-06	0.000358586	5.59599e-05	0.000230658	0.00058417	0.000659351	0.000185685	0.00029652	1.14266e-05	1.11522e-05	0.000347666	0.00124397	0.00163146	0.137889	0.116463	0.240799	0.000251031	0.000259971	4.39897e-05	0.000911519	0.00151596	0.000347269	0.000142186	0.000732788	0.00093794
Decitabine	0.000257	0.000238	0.0004	0.00460997	0.00667596	0.00422884	0.0525089	0.0475358	0.0438931	0.0160164	0.0212513	0.0275348	0.00614531	0.00733977	0.00655138	1	1.18447	1.21814	0.0144615	0.0181451	0.0195695	0.0149026	0.0152	0.0184099	0.040167	0.0389322	0.0387746	0.00100482	0.00148315	0.00129951	0.00472398	0.0031077	0.00429332	0.833635	0.72562	0.679232	0.00280419	0.00270652	0.003948	0.0230103	0.0242802	0.0212653	0.0173871	0.0179021	0.0193238
