# Supplementary material for: Cysteine dioxygenase 1 is a metabolic liability for non-small cell lung cancer
Source: eLife. 2019 May 20;8:e45572. doi: 10.7554/eLife.45572 (PMC6584702; doi:10.7554/eLife.45572)
Supplement: Figure 3—figure supplement 2—source data 1. [file elife-45572-fig3-figsupp2-data1.xlsx]

## Sheet: Fig 3 S2A
CDO1/aTub	CDO1 mRNA
0.003477	13.1
0.422793	10.4
0.055573	31.3
0.774241	84.4
0.943011	28.2
0.640887	24.3
0.750481	13.8
0.313649	3.9
0.108652	11.9
0.998707	5.6
2.38177	38.4
1.84852	14.3
2.07206	30.1
