# Supplementary material for: Cysteine dioxygenase 1 is a metabolic liability for non-small cell lung cancer
Source: eLife. 2019 May 20;8:e45572. doi: 10.7554/eLife.45572 (PMC6584702; doi:10.7554/eLife.45572)
Supplement: Figure 3—figure supplement 3—source data 1. [file elife-45572-fig3-figsupp3-data1.xlsx]

## Sheet: Fig 3 S3B
	H460						H1299												H1975
bLap:							-						+						-						+
CDO1:	Y157			WT			Y157			WT			Y157F			WT			Y157F			WT			Y157F			WT
CYS (mM)	1.58518	1.61655	1.59642	0.457582	0.604892	0.473605	0.135703	0.125348	0.12652	0.0930917	0.1112	0.107712	0.240661	0.238426	0.229381	0.194303	0.175912	0.210567	0.151028	0.146348	0.152152	0.194277	0.199969	0.191413	0.923043	0.845404	1.00268	0.43421	0.426013	0.463827

## Sheet: Fig 3 S3D
	Y157F			WT
H1299	0.989473	0.989189	1.02134	0.923979	1.13442	1.19514
H2087	0.958591	1.13171	0.909701	0.904579	1.2365	1.10647
H1975	1.00615	0.950769	1.04308	0.96	0.969231	0.996923
H441	1.03528	0.936685	1.02803	0.577458	0.522253	0.613389
H2009	1.00292	1.07841	0.918664	0.624415	0.737391	0.571021
H2347	0.924611	1.00776	1.06763	0.717712	0.762844	0.451923
H1993	1.03399	0.971648	0.994364	1.03803	0.968981	0.992356
H1792	1.03101	0.907602	1.06139	1.44412	1.15411	1.12145
HCC15	1.01305	1.0072	0.979752	1.08592	1.05354	0.958673
A549	0.947013	0.987616	1.06537	0.675547	0.734352	0.715073
H322	1.01056	0.974129	1.01531	0.739704	0.731785	0.777719
PC9	0.879597	1.06583	1.05457	0.363641	0.373728	0.344029
H460	1.00143	1.01869	0.979884	0.382608	0.379136	0.275977

## Sheet: Fig 3 S3E
	CDO1 mRNA	Growth Inhibition (%)
H1299	13.1	-8.45137
H1975	31.3	2.46154
HCC15	11.9	-3.2711
H1792	3.9	-23.9894
H2087	10.4	-8.25142
H2347	24.3	35.584
H1993	13.8	0.021009
H441	84.4	42.8967
H2009	28.2	35.5724
A549	5.6	29.1676
PC9	14.3	63.9534
H460	30.1	65.4093
H322	38.4	25.0264
