# Supplementary material for: Cysteine dioxygenase 1 is a metabolic liability for non-small cell lung cancer
Source: eLife. 2019 May 20;8:e45572. doi: 10.7554/eLife.45572 (PMC6584702; doi:10.7554/eLife.45572)
Supplement: Figure 5—figure supplement 2—source data 1. [file elife-45572-fig5-figsupp2-data1.xlsx]

## Sheet: Figure 5 S2B
		KEAP1
CDO1		WT			R554Q
Y157F	Cystine (mM)	0.73	0.68	0.77	0.9	0.71	0.64
WT	Cystine (mM)	1.09	0.72	0.79	0.71	0.66	0.73

## Sheet: Figure 5 S2C
		KEAP1
CDO1		WT			R554Q
Y157F	Cysteine (mM)	0.02	0.02	0.02	0.14	0.13	0.15
WT	Cysteine (mM)	0.02	0.02	0.02	0.06	0.06	0.08

## Sheet: Figure 5 S2D
		KEAP1
CDO1		WT			R554Q
Y157F	GSH (mM)	2.35	2.34	2.24	7.76	8.01	8.77
WT	GSH (mM)	2.36	2.33	2.4	6.58	6.27	6.98

## Sheet: Figure 5 S2E
		KEAP1
CDO1		WT			R554Q
Y157F	CSA (mM)	0.008183	0.005557	0.008664	0.035044	0.037693	0.025849
WT	CSA (mM)	0.012787	0.014661	0.009882	0.138547	0.139511	0.128899

## Sheet: Figure 5 S2F
		KEAP1
CDO1		WT			R554Q
Y157F	HTAU (mM)	0.44	0.37	0.31	1.35	1.27	1.38
WT	HTAU (mM)	0.41	0.44	0.61	2	1.63	2

## Sheet: Figure 5 S2G
		KEAP1
CDO1		WT			R554Q
Y157F	TAU (mM)	4.39	4.55	4.05	5.55	5.24	5.91
WT	TAU (mM)	6.08	4.9	6.25	5.02	4.93	4.98
