# Supplementary material for: Cysteine dioxygenase 1 is a metabolic liability for non-small cell lung cancer
Source: eLife. 2019 May 20;8:e45572. doi: 10.7554/eLife.45572 (PMC6584702; doi:10.7554/eLife.45572)
Supplement: Figure 5—figure supplement 3—source data 1. [file elife-45572-fig5-figsupp3-data1.xlsx]

## Sheet: Figure 5 S3B
NRF2 KO A549
NRF2:	-						+
CDO1	Y157F			WT			Y157F			WT
SO32- (mM)	6.7	7.5	5.9	73.7	72.2	75	17.5	14.7	11.8	347.2	350.5	232.7

## Sheet: Figure 5 S3C
NRF2 KO A549
NRF2:	-						+
CDO1	Y157F			WT			Y157F			WT
SO32- production (nmol/hr/mL cells)	-0.0226	-0.0421	-0.0356	0.0785	0.0441	0.043	-0.0202	-0.0193	-0.026	2.3789	2.4716	2.5982

## Sheet: Figure 5 S3D
A549
KEAP1:	C273S						C151S						WT
CDO1:	Y157F			WT			Y157F			WT			Y157F			WT
CSA (mM)	0.652	0.554	0.966	428	478	393	0.363	0.448	0.323	213	248	226	0.48	0.745	0.786	234	251	276

## Sheet: Figure 5 S3E
H1944
KEAP1:	C273S						C151S						WT
CDO1:	Y157F			WT			Y157F			WT			Y157F			WT
CSA (mM)	8.3	6.1	9.8	1443.1	1534.5	1457.9	4.4	4.3	8	91.9	103.9	104.5	5	5.2	7.7	121.8	121.3	140.1

## Sheet: Figure 5 S3F
H322
KEAP1:	C273S						C151S						WT
CDO1:	Y157F			WT			Y157F			WT			Y157F			WT
CSA (mM)	2.3	1.7	2.6	3929.8	3904.7	3845.7	1.5	1.7	1.7	1378.7	1672.4	1533.9	1.9	2.7	2.7	1296.1	1406	1495

## Sheet: Figure 5 S3G
H322
KEAP1:	C273S						C151S						WT
CDO1:	Y157F			WT			Y157F			WT			Y157F			WT
Cys-SO3 production (nmol/hr/mL cells)	-0.036	-0.034	-0.035	3.271	3.186	3.003	-0.019	-0.023	-0.019	3.162	3.097	3.266	-0.03	-0.022	-0.028	2.971	3.551	3.25

## Sheet: Figure 5 S3H
	H460			H1299						H1975
bLap:	-			-			+			-			+
CDO1:	WT			WT			WT			WT			WT
CSA production (nmol/hr/mL cells)	3.72	2.56	3.26	-0.01	0	-0.01	0.29	0.27	0.29	0.02	-0.02	0.02	1.39	1.16	1.14

## Sheet: Figure 5 S3I
	H460			H1299						H1975
bLap:	-			-			+			-			+
CDO1:	WT			WT			WT			WT			WT
CYS-SO3 production (nmol/hr/mL cells)	3.23	3.26	3.23	0.02	0.02	0.02	2.52	1.78	2.2	0.25	0.24	0.28	6.46	6.57	6.43

## Sheet: Figure 5 S3J
	H460			H1299						H1975
bLap:	-			-			+			-			+
CDO1:	WT			WT			WT			WT			WT
(CYS)2 consumption (nmol/hr/mL cells)	5.57	4.89	5.34	0.48	0.59	0.25	3.9	2.8	2.91	0.8	0.49	0.84	8.49	8.96	9.57
