# Supplementary material for: Cysteine dioxygenase 1 is a metabolic liability for non-small cell lung cancer
Source: eLife. 2019 May 20;8:e45572. doi: 10.7554/eLife.45572 (PMC6584702; doi:10.7554/eLife.45572)
Supplement: Figure 5—figure supplement 4—source data 1. [file elife-45572-fig5-figsupp4-data1.xlsx]

## Sheet: Figure 5 S4A
Concentration (mM)	CSA			HYP			Na2SO3
0	0.993813	0.999055	1.00713	0.999439	0.998106	1.00246	1.01841	1.03036	0.951227
0.025	1.01372	1.01889	0.997151	1.00381	1.00965	1.0054	1.12565	1.12661	1.08559
0.05	1.01746	1.01706	1.02215	1.01013	1.01423	1.01204	1.18928	1.18572	1.09044
0.1	1.00697	0.989413	0.993776	1.01268	1.01337	1.01189	1.08786	1.1292	1.05233
0.25	0.987639	0.981478	1.0036	1.01584	1.00754	1.01036	1.2009	1.15149	1.11208
0.5	0.928869	0.942088	0.912348	1.02132	1.01286	1.0109	1.19993	1.20898	1.15665
1	0.818943	0.798959	0.819562	1.01671	1.00933	1.00195	0.558786	0.721899	0.653424
2.5	0.17607	0.064647	0.045021	1.00137	1.0173	0.998567	0.001287	0.001189	0.001548
5	0.032281	0.060415	0.009169	1.01435	1.01531	0.995718	0.015275	0.010979	0.013094
10	0.087117	0.030394	0.014955	1.018	1.00871	1.00641	0.001653	0.001582	0.002028

## Sheet: Figure 5 S4B
	A549			H1944			H460			H1299			H1581			H1975			PC9			H1792
Relative cell number (-Cystine/+Cystine)	0	0	0	0.817164	0.850746	0.421455	0.157614	0.076677	0.053035	0	0	0	0	0.033834	0.266933	0.121498	0.111374	0.119474	0.093	0.523	0.283	0.391	0.321	0.27

## Sheet: Figure 5 S4C
Na2SO3 (mM)	A549			H460			H1792			PC9			H322			H1944			H2009			H441			H2087			H1975			H2347			H1993			Calu3			H1299
0	0.958	1.03	1.01	1.01	1.02	0.971	0.985	1	1.01	0.991	1	1	1.02	0.988	0.995	1	1.01	0.988	0.991	1	1	1	1.01	0.992	1.02	0.973	1.01	1	1.02	0.978	1.01	1.02	0.973	1.02	1.04	0.945	1.05	0.981	0.964	1.02	1	0.981
0.1	0.841	0.856	0.846	0.406	0.481	0.534	0.95	0.959	0.959	0.778	0.805	0.858	0.981	0.953	0.911	0.915	0.959	0.929	0.902	0.908	0.896	0.908	0.9	0.892	0.968	0.973	0.962	1	1.06	1.01	0.965	0.995	0.988	1.02	0.992	0.933	0.324	0.339	0.358	1.02	1.01	0.981
0.25	0.841	0.861	0.846	0.135	0.132	0.14	0.941	0.941	0.95	0.738	0.758	0.805	0.974	0.904	0.946	0.82	0.834	0.849	0.819	0.825	0.87	0.792	0.823	0.792	0.893	0.836	0.853	1.02	1.05	1.03	0.95	0.936	0.921	0.989	1	1	0.253	0.254	0.25	1.06	1.05	1.02
0.5	0.806	0.831	0.816	0.098	0.102	0.103	0.932	0.923	0.932	0.611	0.603	0.636	0.904	0.911	0.904	0.805	0.834	0.805	0.819	0.787	0.736	0.756	0.766	0.758	0.802	0.75	0.796	1.06	1.06	1	0.936	0.95	0.928	1.02	0.989	0.937	0.232	0.249	0.241	1.08	1.02	0.986
1	0.709	0.75	0.73	0.052	0.0569	0.0599	0.877	0.874	0.837	0.223	0.243	0.289	0.72	0.713	0.695	0.834	0.812	0.79	0.684	0.716	0.64	0.701	0.675	0.702	0.63	0.635	0.658	0.967	0.945	0.917	0.787	0.817	0.817	0.937	0.882	0.912	0.185	0.208	0.225	0.853	0.81	0.831
1.5	0.639	0.679	0.659	0.0324	0.0351	0.0329	0.762	0.763	0.772	0.12	0.127	0.143	0.589	0.64	0.548	0.82	0.834	0.849	0.46	0.486	0.512	0.57	0.57	0.598	0.573	0.559	0.595	0.89	0.834	0.834	0.648	0.667	0.678	0.802	0.784	0.805	0.178	0.176	0.18	0.621	0.639	0.596
2	0.628	0.684	0.664	0.0215	0.0237	0.0228	0.563	0.649	0.598	0.0911	0.0838	0.0978	0.438	0.461	0.445	0.798	0.727	0.712	0.309	0.279	0.254	0.393	0.38	0.396	0.51	0.501	0.51	0.812	0.779	0.757	0.417	0.477	0.52	0.699	0.689	0.685	0.156	0.155	0.161	0.527	0.574	0.519
2.5	0.512	0.537	0.552	0.0157	0.0157	0.0171	0.373	0.414	0.409	0.0637	0.0652	0.0685	0.324	0.37	0.332	0.798	0.558	0.554	0.203	0.203	0.196	0.296	0.288	0.313	0.518	0.498	0.479	0.724	0.729	0.702	0.261	0.275	0.299	0.554	0.558	0.57	0.138	0.132	0.139	0.429	0.411	0.363
5	0.141	0.142	0.151	0.0037	0.00455	0.00388	0.0841	0.0896	0.0923	0.0414	0.0302	0.0297	0.119	0.116	0.113	0.0547	0.0466	0.047	0.078	0.0729	0.0646	0.162	0.161	0.143	0.114	0.12	0.127	0.334	0.36	0.335	0.0787	0.0869	0.0884	0.179	0.204	0.187	0.0665	0.0643	0.066	0.166	0.164	0.147
10	0.0171	0.0254	0.0143	0.00176	0.00168	0.00155	0.00635	0.00994	0.00789	0.0184	0.0172	0.0166	0.0583	0.0584	0.0505	0.0039	0.00398	0.0039	0.0304	0.0314	0.0239	0.102	0.109	0.0938	0.0796	0.0796	0.0767	0.0586	0.053	0.0528	0.036	0.041	0.0405	0.00427	0.00803	0.00736	0.0341	0.0317	0.0341	0.0471	0.0587	0.0419

## Sheet: Figure 5 S4D
CuH2O2 (mM)	CDO1WT			CDO1Y157F			GFP
0	0.961014	0.871345	1.16764	0.893008	1.125	0.981992	0.953224	0.96713	1.07965
0.2	1.04483	0.925926	1.0039	1.12818	1.13453	1.14407	1.04678	1.09608	0.968394
2	0.925926	0.97076	1.02339	1.0964	1.16949	0.997881	1.13906	0.977244	0.957016
5	1.04094	1.0156	0.955166	1.36017	1.10593	0.908898	1.10746	0.997472	0.953224
10	1.00975	1.04289	1.0156	1.21716	1.13771	1.02648	1.02276	0.926675	0.924147
20	0.998051	1.05458	0.980507	1.13136	1.20763	0.972458	1.03161	0.962073	0.900126
40	0.955166	0.760234	0.881092	1.11547	1.08686	0.972458	1.04172	0.921618	0.841972
60	0.853801	0.259259	0.602339	1.09958	1.16314	0.934322	1.00885	1.00758	0.922882
80	0.354776	0.094542	0.131189	0.826271	0.880297	0.858051	0.997472	0.974716	0.878635
100	0.004776	0.01039	0.004776	0.486229	0.533898	0.57839	0.786346	0.835651	0.529709

## Sheet: Figure 5 S4E
CuH2O2 (mM)	Control			CSA 2.5 mM			Na2SO3 2.5 mM
0	1.00398	1.01153	0.984493	0.881121	0.962815	1.15606	0.931061	0.921328	1.14761
0.2	1.00638	1.01305	0.998897	0.95117	1.13663	1.04463	0.884765	1.37958	0.955155
2	0.967884	1.06195	1.02195	0.882946	1.05994	1.10081	1.0635	1.53066	0.94864
5	0.989744	1.06693	0.940298	1.10733	1.09221	1.16989	1.25874	1.33302	1.1025
10	0.996225	0.941648	0.944627	0.89376	0.891677	1.16075	1.02166	1.14642	0.760365
20	1.0091	0.985656	0.93949	0.825259	0.890984	0.935031	0.800761	0.972231	0.810442
40	1.00069	0.934398	0.876722	0.708405	0.84405	0.76543	0.08464	0.045953	0.111005
60	0.908551	0.904985	0.905239	0.220146	0.215799	0.745726	0.109528	0.153123	0.131839
80	0.843533	0.938683	0.893667	0.069547	0.088435	0.279395	0.0774	0.155101	0.200707
100	0.736021	0.826387	0.862371	0.085039	0.104267	0.106513	0.074513	0.080292	0.115889
